# Supplementary material for: Chromosomal Manipulation by Site-Specific Recombinases and Fluorescent Protein-Based Vectors
Source: PLoS One. 2010 Mar 24;5(3):e9846. doi: 10.1371/journal.pone.0009846 (PMC2844420; doi:10.1371/journal.pone.0009846)
Supplement: Table S1 — Oligonucleotide sequences. “P-” indicates 5′ phosphorylation. PCR enzymes used to amplifiy DNA fragments are shown. Blue letters indicate relevant ristriction sites. Green letters indicate SV40 small-t intronic sequence. Red letters indicate att site sequences. (0.04 MB XLS) [file pone.0009846.s002.xls]

## Sheet: Sheet1
Table S1
No	Group	Name	Note	PCR enzyme	Sequence
1	Site core	EGFP-Int-1F	EGFP-intron	PrimeSTAR HS	CGCGGGCCCGGGATCCACCGGTCGCCACCA
2	Site core	EGFP-Int-1R	EGFP-intron	PrimeSTAR HS	TTTAAGCGCGCACATTATACACTTAAAAATTTTATATTTACCTTCGGGCATGGCGGACTTG
3	Site core	EGFP-Int-2F	EGFP-intron	Phusion	AATGTGCGCGCTTAAACTACTGATTCTAATTGTTTGTGTATTTTAGGCTACGTCCAGGAGCGCACCAT
4	Site core	EGFP-Int-2R	EGFP-intron	Phusion	TGATCTAGAGTCGCGGCCGCTTTACTTGTACAG
5	Site core	DsRed-Int-3F	dimer2-intron	Phusion	TCATCATTTTGGCAAAGAATTCTGCAGTCG
6	Site core	DsRed-Int-3R	dimer2-intron	Phusion	TTTAAGCGCGCACATTATACACTTAAAAATTTTATATTTACCTTGGAGCCGTACTGGAACTGG
7	Site core	DsRed-Int-4F	dimer2-intron	Phusion	AATGTGCGCGCTTAAACTACTGATTCTAATTGTTTGTGTATTTTAGGCGTACGTGAAGCACCCCGCCGACA
8	Site core	DsRed-Int-4R	dimer2-intron	Phusion	CTCTACAAATGTGGTATGGCTGATTATGAT
9	Site core	BXB linker	BXB linker, self-annealing		CGCGACTCGAGT
10	Site core	PXP-1	PXP linker top strand		TACTCGAGGGCATCAT
11	Site core	PXP-2	PXP linker bottom strand		TAATGATGCCCTCGAG
12	Site core	ASA-1	ASA linker top strand		TTAAGCCGAGTGTCGACG
13	Site core	ASA-2	ASA linker bottom strand		TTAACGTCGACACTCGGC
14	Site core	FRT1-3	FRT1P top strand		P-CTCGAGAAGTTCCTATTCCGAAGTTCCTAT TCTCTAGAAAGTATAGGAACTTCG
15	Site core	FRT1-4	FRT1P bottom strand		P-AATTCGAAGTTCCTATACTTTCTAGAGAATA GGAACTTCGGAATAGGAACTTCTCGAGACGT
16	Site core	FRT2-3	FRT2P top strand		P-AATTCCCGGGAAGTTCCTATTCCGAAGTTC CTATTCTCTAGAAAGTATAGGAACTTCGTCGA
17	Site core	FRT2-4	FRT2P bottom strand		P-CATGTCGACGAAGTTCCTATACTTTCTAGA GAATAGGAACTTCGGAATAGGAACTTCCCGGG
18	Site core	B1-1	attB1 top strand		TCGACAAGTTTGTACAAAAAAGCAGGC
19	Site core	B1-2	attB1 bottom strand		TCGAGCCTGCTTTTTTGTACAAACTTG
20	Site core	B2-1	attB2 top strand		TCGACCCAGCTTTCTTGTACAAAGTGGT
21	Site core	B2-2	attB2 bottom strand		TCGAACCACTTTGTACAAGAAAGCTGGG
22	IgA2	IgA2-B4F	5' arm forward	PrimeSTAR HS	GGGGACAACTTTGTATAGAAAAGTTGGCAGACAGGGGTGGTGCTATGGTC
23	IgA2	IgA2-B1R	5' arm reverse	PrimeSTAR HS	GGGGACTGCTTTTTTGTACAAACTTGCCCCAGTGCCCAGATCCTT
24	IgA2	IgA2-B2F3	3' arm forward	PrimeSTAR HS	GGGGACAGCTTTCTTGTACAAAGTGGGTTGGCCTCTAGTCCCGAGACCT
25	IgA2	IgA2-B3R3	3' arm reverse	PrimeSTAR HS	GGGGACAACTTTGTATAATAAAGTTGGTTCAGCCCCTCATCTGTTGATTC
26	IgA2	IgA2-outF	PCR screening (out)	PrimeSTAR HS	TCGAGGGGGCTAGGTCCGAGGACAAGTGTC
27	IgA2	IgA2-PshR	PCR screening (long)	PrimeSTAR HS	GGCGTTACTATGGGAACATACGTCATTATTCCCCAGTGCCCAGATCCTTCCTGCCT
28	IgA2	PshR	PCR screening (internal)	PrimeSTAR HS	GGCGTTACTATGGGAACATACGTCATTATT
29	IgA2	IgA2-outUF	Southern probe	Ampi Taq Gold	CTGGAGAGGCCTGCTTACAAG
30	IgA2	IgA2-outUR	Southern probe	Ampi Taq Gold	TGTTGTTTGGACCCAGTCGG
31	IgA2	IgA2-outDF	Southern probe	Ampi Taq Gold	AGCATATGACAAGCAGGTACA
32	IgA2	IgA2-outDR	Southern probe	Ampi Taq Gold	CCAGACTCCCAGACTCGT
33	IgA2	IgA2-B41-F1	Recombination confirmation	LA Taq HS	AAAGAGGTCACCACAGGGACTCCGGAACCA
34	IgA2	IgA2-B23-R1	Recombination confirmation	LA Taq HS	TCTGACCCAGGCCATCCCAGACACAAGTTA
35	MYC	MYC-B4F	5' arm forward	PrimeSTAR HS	GGGGACAACTTTGTATAGAAAAGTTGAGGAGGCCAGCTTCTCTGAGACGAG
36	MYC	MYC-B1R	5' arm reverse	PrimeSTAR HS	GGGGACTGCTTTTTTGTACAAACTTGTCTCCCATTCCTGCGCTATTGAC
37	MYC	MYC-B2F	3' arm forward	PrimeSTAR HS	GGGGACAGCTTTCTTGTACAAAGTGGTACTCTGAGAAAAGTGTCAATAGCG
38	MYC	MYC-B3R	3' arm reverse	PrimeSTAR HS	GGGGACAACTTTGTATAATAAAGTTGTTCTGAACCCACAGGCATTATATCT
39	MYC	MYC-outF	PCR screening (out)	PrimeSTAR HS	GGAAGGGATGGGAGGAAACGCTAAAG
40	MYC	MYC-PshR	PCR screening (long)	PrimeSTAR HS	GGCGTTACTATGGGAACATACGTCATTATTTTCTCCCATTCCTGCGCTATTGACACT
41	MYC	PshR	PCR screening (internal)	PrimeSTAR HS	GGCGTTACTATGGGAACATACGTCATTATT
42	MYC	MYC-outUF	Southern probe	Ampi Taq Gold	TGATGCCAATTCTTACCTAA
43	MYC	MYC-outUR	Southern probe	Ampi Taq Gold	CGGCTGGATACCTTTC
44	MYC	MYC-outDF	Southern probe	Ampi Taq Gold	TGAAAGAAGGGCTGTTAGAT
45	MYC	MYC-outDR	Southern probe	Ampi Taq Gold	GGCTTGAGCTTGGCACTTAT
46	MYC	MYC-B41-F1	Recombination confirmation	LA Taq HS	ACACAGGCGATATGCGGTCCCTACT
47	MYC	MYC-B23-R1	Recombination confirmation	LA Taq HS	TTACAACACCCGAGCAAGGACGCGACTCTC
48	BCR	BCR-B4F	5' arm forward	PrimeSTAR HS	GGGGACAACTTTGTATAGAAAAGTTGGCCCAGGTCCACTATTGCAT
49	BCR	BCR-B1R	5' arm reverse	PrimeSTAR HS	GGGGACTGCTTTTTTGTACAAACTTGCTCTTGCCATTGATTGAGGATCTGT
50	BCR	BCR-B2F	3' arm forward	PrimeSTAR HS	GGGGACAGCTTTCTTGTACAAAGTGGCGCCAGGCTCACTAGAGTTT
51	BCR	BCR-B3R	3' arm reverse	PrimeSTAR HS	GGGGACAACTTTGTATAATAAAGTTGCCCAGGAGTTTGTTTGTGTAGCTTT
52	BCR	BCR-outF	PCR screening (out)	PrimeSTAR HS	GAAAATTCCAGTGAGTCGGTGAAAG
53	BCR	BCR-Site1	PCR screening (long)	PrimeSTAR HS	CCAAGTAGGAAAGTCCCATAAGGTCTCTTGCCATTGATTGAGGATCTGTCT
54	BCR	Site1-1R	PCR screening (internal)	PrimeSTAR HS	CCAAGTAGGAAAGTCCCATAAGGT
55	BCR	BCR-outUF	Southern probe	Ampi Taq Gold	GGCCACTGTGGGACCGGAGA
56	BCR	BCR-outUR	Southern probe	Ampi Taq Gold	AGTGTCTTTGGTGGGCACGC
57	BCR	BCR-outDF	Southern probe	Ampi Taq Gold	GACAAGCCGAATGATTGATA
58	BCR	BCR-outDR	Southern probe	Ampi Taq Gold	AATAACTCATGGCCTTAGAA
59	ABL1	ABL-B4F6	5' arm forward	PrimeSTAR HS	GGGGACAACTTTGTATAGAAAAGTTGTGCCCTCAATTTATACACCTACTACTA
60	ABL1	ABL-B1R6	5' arm reverse	PrimeSTAR HS	GGGGACTGCTTTTTTGTACAAACTTGCTTCAAGTCTCGCTTCTGTACTACTAACTG
61	ABL1	ABL-B2F6	3' arm forward	PrimeSTAR HS	GGGGACAGCTTTCTTGTACAAAGTGGAAGTAAGTCCTCAGAGACGCTGTCCTAGT
62	ABL1	ABL-B3R6	3' arm reverse	PrimeSTAR HS	GGGGACAACTTTGTATAATAAAGTTGATAGCAATTACAAGTTTGGTACTGGCATAC
63	ABL1	ABL-outF2	PCR screening (out)	LA Taq HS	TGGTGAAATTCCTCCTCGTCTTCTA
64	ABL1	ABL-Site2_2	PCR screening (long)	PrimeSTAR HS	CCAAGTAGGAAAGTCCCATAAGGTCTTCAAGTCTCGCTTCTGTACTACTA
65	ABL1	Site1-1R	PCR screening (internal)	LA Taq HS	CCAAGTAGGAAAGTCCCATAAGGT
66	ABL1	ABL-outUF2	Southern probe	Ampi Taq Gold	TTTATTTCCCAAGACAATAG
67	ABL1	ABL-outUR2	Southern probe	Ampi Taq Gold	GCCATGAGCATACAACTT
68	ABL1	ABL-outDF3	Southern probe	Ampi Taq Gold	CCTATTGCCCATATCTG
69	ABL1	ABL-outDR3	Southern probe	Ampi Taq Gold	CACTGCCTGGTCACATAAGC
70	104	104-B4F2	5' arm forward	Phusion	GGGGACAACTTTGTATAGAAAAGTTGGCCCACAAGGACCTCGGTAATGTC
71	104	104-B1R2	5' arm reverse	Phusion	GGGGACTGCTTTTTTGTACAAACTTGCCTGATTGACTCACATGGCGTGGAG
72	104	104-B2F	3' arm forward	Phusion	GGGGACAGCTTTCTTGTACAAAGTGGTTACCCGTTAAGCTAATGC
73	104	104-B3R	3' arm reverse	Phusion	GGGGACAACTTTGTATAATAAAGTTGCTGGGACTCTTCGGAATAGGA
74	104	104-outF	PCR screening (out)	PrimeSTAR HS	GCCCAGTTGACAGCTCATCGTCCTTGA
75	104	104-PshR	PCR screening (long)	PrimeSTAR HS	GGCGTTACTATGGGAACATACGTCATTATTCCTGATTGACTCACATGGCGTGGAGA
76	104	PshR	PCR screening (internal)	PrimeSTAR HS	GGCGTTACTATGGGAACATACGTCATTATT
77	104	104-outUF	Southern probe	Ampi Taq Gold	CCGCCGTCTGTCGTTGGTGT
78	104	104-outUR	Southern probe	Ampi Taq Gold	AGGTTCTCAGGCCCGTGCTA
79	104	104-outDF	Southern probe	Ampi Taq Gold	TGCAACTTTGGGGCAGTGTG
80	104	104-outDR	Southern probe	Ampi Taq Gold	GGGCCTCAGAGGGCAGAAC
81	104	104-B41-R1	Recombination confirmation	LA Taq HS	CTCACGGCGCCATTTCAGAGCTACATTC
82	104	104-B23-F1	Recombination confirmation	LA Taq HS	ATAATGTAGGACAACAATGAGCGCACAG
83	99	99-B4F	5' arm forward	PrimeSTAR HS	GGGGACAACTTTGTATAGAAAAGTTGACGCAAGCTGGGACTCCGAGTGGTA
84	99	99-B1R	5' arm reverse	PrimeSTAR HS	GGGGACTGCTTTTTTGTACAAACTTGGTTACTCATTTGATGCGCCATTAGT
85	99	99-B2F	3' arm forward	PrimeSTAR HS	GGGGACAGCTTTCTTGTACAAAGTGGGCAATGTGACTAATGGCGCATCAAA
86	99	99-B3R	3' arm reverse	PrimeSTAR HS	GGGGACAACTTTGTATAATAAAGTTGCTGAGTGCAGATTGGGAATATGTCT
87	99	99-outF	PCR screening (out)	LA Taq HS	CCGCACCTCCAGCAGTGTCAACC
88	99	99-Site2	PCR screening (long)	PrimeSTAR HS	AATGGAAAGTCCCTATTGGCGTTACGTTACTCATTTGATGCGCCATTAGT
89	99	Site2-2R	PCR screening (internal)	LA Taq HS	GCAGGCCACGCGGAAGAC
90	99	99-outUF	Southern probe	Ampi Taq Gold	GCAGGCCACGCGGAAGAC
91	99	99-outUR	Southern probe	Ampi Taq Gold	CCCGGGAAGTGGAACCTAG
92	99	99-outDF	Southern probe	Ampi Taq Gold	AGCATCTGGCTCACGGTGGA
93	99	99-outDR	Southern probe	Ampi Taq Gold	GCCTGGGATCTTTCGAGGT
94	95	95-B4F	5' arm forward	PrimeSTAR HS	GGGGACAACTTTGTATAGAAAAGTTGCATGAAGATGTTTTTGATTGGTCCT
95	95	95-B1R	5' arm reverse	PrimeSTAR HS	GGGGACTGCTTTTTTGTACAAACTTGTTTGCACGTGTTTTGAATGTTGTAG
96	95	95-B2F	3' arm forward	PrimeSTAR HS	GGGGACAGCTTTCTTGTACAAAGTGGGGTGGGCAGGGGGACAGTGAACCTC
97	95	95-B3R	3' arm reverse	PrimeSTAR HS	GGGGACAACTTTGTATAATAAAGTTGAACTTTAGAAGGCGGAAGCTCTATC
98	95	95-outR	PCR screening (out)	LA Taq HS	TGTCCTGAGATCCGCTGACTTACC
99	95	95-Site2	PCR screening (long)	PrimeSTAR HS	TGTATCTTAAGCCGAGTGTCGAAATGGTGGGCAGGGGGACAGTGAACCTC
100	95	Site2-1F	PCR screening (internal)	LA Taq HS	TGTATCTTAAGCCGAGTGTCGAAAT
101	95	95-outUF	Southern probe	Ampi Taq Gold	CTTCCACACAGTCCGCTAT
102	95	95-outUR	Southern probe	Ampi Taq Gold	GCCATGATTTTAAAGTTGCC
103	95	95-outDF	Southern probe	Ampi Taq Gold	TCAGCCAAGTTTGTCTATTA
104	95	95-outDR	Southern probe	Ampi Taq Gold	ATATGAAGAGGAGCTTGATT
105	65	65-B4F	5' arm forward	PrimeSTAR HS	GGGGACAACTTTGTATAGAAAAGTTGTTGGCTAAGAAATCACTCAGTACCC
106	65	65-B1R	5' arm reverse	PrimeSTAR HS	GGGGACTGCTTTTTTGTACAAACTTGCAGCGAGAATGAGGTCCAGACGTTG
107	65	65-B2F	3' arm forward	PrimeSTAR HS	GGGGACAGCTTTCTTGTACAAAGTGGCGTCTGGACCTCATTCTCGCTGACC
108	65	65-B3R	3' arm reverse	PrimeSTAR HS	GGGGACAACTTTGTATAATAAAGTTGGATTGGGCATCAAAGACTACTAGAG
109	65	65-outR	PCR screening (out)	KOD FX	CTATTGGTGTCCTCTGCGTATGAC
110	65	65-Site2	PCR screening (long)	PrimeSTAR HS	ACTTGTTTATTGCAGCTTATAATGGCGTCTGGACCTCATTCTCGCTGACC
111	65	Site2-2F	PCR screening (internal)	KOD FX	ACTTGTTTATTGCAGCTTATAATGG
112	65	65-outUF	Southern probe	Ampi Taq Gold	CCAAGCAAGTCGGGCCTT
113	65	65-outUR	Southern probe	Ampi Taq Gold	AAATCGAGCCCCCACCCTGT
114	65	65-outDF	Southern probe	Ampi Taq Gold	TGCCAATCAGGGTCATACGC
115	65	65-outDR	Southern probe	Ampi Taq Gold	TGGTTTGTGCCGTCTTTC
Oligonucleotide sequences. "P-" indicates 5' phosphorylation. PCR enzymes used to amplifiy DNA fragments are shown. Blue letters indicate relevant ristriction sites. Green letters indicate SV40 small-t intronic sequence. Red letters indicate att site sequences.
